# Supplementary material for: Quick and Spontaneous Transformation between [3Fe–4S] and [4Fe–4S] Iron–Sulfur Clusters in the tRNA-Thiolation Enzyme TtuA
Source: Int J Mol Sci. 2023 Jan 3;24(1):833. doi: 10.3390/ijms24010833 (PMC9821441; doi:10.3390/ijms24010833)
Supplement: Supplementary file 1 [file ijms-24-00833-s001.zip]

Archive with 1 entries (1 files):
- ijms-2058748-supplementary.pdf
